# Supplementary material for: Database of multi-parametric geophysical data from the TOMO-DEC experiment on Deception Island, Antarctica
Source: Sci Data. 2017 Sep 12;4:170128. doi: 10.1038/sdata.2017.128 (PMC5595047; doi:10.1038/sdata.2017.128)
Supplement: Supplementary file 1 [file sdata2017128-isa1.zip]

Archive with 6 entries (6 files):
- i_Investigation.txt
- s_study_Ibanez.txt
- a_seismic_Ibanez.txt
- a_bathymetric_Ibanez.txt
- a_potentialfield_Ibanez.txt
- a_temp_Ibanez.txt
