# Supplementary material for: Database of multi-parametric geophysical data from the TOMO-DEC experiment on Deception Island, Antarctica
Source: Sci Data. 2017 Sep 12;4:170128. doi: 10.1038/sdata.2017.128 (PMC5595047; doi:10.1038/sdata.2017.128)
Supplement: Supplementary file 1 [file sdata2017128-isa1.zip › i_Investigation.txt]

# Investigation File generated for Scientific Data with Investigation File Authoring Tool version 0.1.0 on 10/08/2017 - This metadata file is CC0
ONTOLOGY SOURCE REFERENCE
Term Source Name	GAZ	ENVO	ERO	OBI
Term Source File	http://data.bioontology.org/ontologies/GAZ	http://data.bioontology.org/ontologies/ENVO	http://data.bioontology.org/ontologies/ERO	http://data.bioontology.org/ontologies/OBI
Term Source Version	$Revision: 1.512 $	2014-08-18	2013-08-02	2014-08-18
Term Source Description	Gazetteer	Environment Ontology	Eagle-I Research Resource Ontology	Ontology for Biomedical Investigations
INVESTIGATION
Investigation Identifier
Investigation Title
Investigation Description
Investigation Submission Date
Investigation Public Release Date
INVESTIGATION PUBLICATIONS
Investigation PubMed ID
Investigation Publication DOI
Investigation Publication Author List
Investigation Publication Title
Investigation Publication Status
Investigation Publication Status Term Accession Number
Investigation Publication Status Term Source REF
INVESTIGATION CONTACTS
Investigation Person Last Name
Investigation Person Mid Initials
Investigation Person First Name
Investigation Person Address
Investigation Person Phone
Investigation Person Fax
Investigation Person Email
Investigation Person Affiliation
Investigation Person Roles
Investigation Person Roles Term Accession Number
Investigation Person Roles Term Source REF
STUDY
Study Identifier	10.1038/sdata.2017.128
Study Title	Database of multi-parametric geophysical data from the TOMO-DEC experiment on Deception Island, Antarctica
Study Submission Date	07/04/2017
Study Public Release Date	12/09/2017
Study Description	http://www.nature.com/articles/sdata2017128#abstract
Study File Name	s_study_Ibanez.txt
Comment[Subject Keywords]	//;//;//
Comment[Manuscript Licence]	CC BY-4.0
Comment[Experimental Metadata Licence]	CC0
Comment[Supplementary Information File Name]	
Comment[Supplementary Information File Type]	x-zip-compressed
Comment[Supplementary Information File URL]	http://www.nature.com/articles/sdata2017128#supplementary-information
Comment[Data Repository]	Australian Antarctic Data Centre;Australian Antarctic Data Centre;Australian Antarctic Data Centre;Australian Antarctic Data Centre
Comment[Data Record Accession]	doi:10.4225/15/58e6edfc522cf;doi:10.4225/15/58e580cfe8c95;doi:10.4225/15/58e47c1be64b8;doi:10.4225/15/58e47c33f2500
Comment[Data Record URI]	https://doi.org/10.4225/15/58e6edfc522cf;https://doi.org/10.4225/15/58e580cfe8c95;https://doi.org/10.4225/15/58e47c1be64b8;https://doi.org/10.4225/15/58e47c33f2500
STUDY DESIGN DESCRIPTORS
Study Design Type	data collection and processing objective
Study Design Type Term Accession Number	ERO:0100087
Study Design Type Term Source REF	ERO
STUDY PUBLICATIONS
Study PubMed ID	""	""	""	""	""
Study Publication DOI	doi:10.1029/2008JB006119	doi:10.1093/gji/ggt360	doi:10.1007/s10712-015-9322-6	doi:10.1017/S0954102008001673	doi:10.1111/j.1365-246X.2010.04864.x
Study Publication Author List	""	""	""	""	""
Study Publication Title	""	""	""	""	""
Study Publication Status	published	published	published	published	published
Study Publication Status Term Accession Number					
Study Publication Status Term Source REF					
STUDY FACTORS
Study Factor Name
Study Factor Type
Study Factor Type Term Accession Number
Study Factor Type Term Source REF
STUDY ASSAYS
Study Assay Measurement Type	seismic waves	bathymetry	potential field	temperature of water
Study Assay Measurement Type Term Accession Number	""	""	""	""
Study Assay Measurement Type Term Source REF	""	""	""	""
Study Assay Technology Type	data acquisition system	data acquisition system	data acquisition system	data acquisition system
Study Assay Technology Type Term Accession Number	ERO:0000948	ERO:0000948	ERO:0000948	ERO:0000948
Study Assay Technology Type Term Source REF	ERO	ERO	ERO	ERO
Study Assay Technology Platform	""	""	""	""
Study Assay File Name	a_seismic_Ibanez.txt	a_bathymetric_Ibanez.txt	a_potentialfield_Ibanez.txt	a_temp_Ibanez.txt
STUDY PROTOCOLS
Study Protocol Name	TOMO-DEC experiment	Geometry of the experiment and observations	Active seismic source measurements	P-waves first arrivals	Multi-beam sounding	Potential field measurements	Water measurements
Study Protocol Type	protocol	protocol	data collection method	data collection method	data collection method	data collection method	data collection method
Study Protocol Type Term Accession Number	OBI:0000272	OBI:0000272	ERO:0001932	ERO:0001932	ERO:0001932	ERO:0001932	ERO:0001932
Study Protocol Type Term Source REF	OBI	OBI	ERO	ERO	ERO	ERO	ERO
Study Protocol Description							
Study Protocol URI	""	""	""	""	""	""	""
Study Protocol Version							
Study Protocol Parameters Name	""	""	""	""	""	""	""
Study Protocol Parameters Name Term Accession Number	""	""	""	""	""	""	""
Study Protocol Parameters Name Term Source REF	""	""	""	""	""	""	""
Study Protocol Components Name	""	""	""	""	""	""	""
Study Protocol Components Type	""	""	""	""	""	""	""
Study Protocol Components Type Term Accession Number	""	""	""	""	""	""	""
Study Protocol Components Type Term Source REF	""	""	""	""	""	""	""
STUDY CONTACTS
Study Person Last Name	Ibáñez	Díaz-Moreno	Prudencio	Zandomeneghi	Wilcock	Barclay	Almendros	Benítez	García-Yeguas	Alguacil
Study Person First Name	Jesús M.	Alejandro	Janire	Daria	William	Andrew	Javier	Carmen	Araceli	Gerardo
Study Person Mid Initials										
Study Person Email	jibanez@ugr.es	""	""	""	""	""	""	""	""	""
Study Person Phone										
Study Person Fax										
Study Person Address										
Study Person Affiliation	Instituto Andaluz de Geofísica, University of Granada, Granada 18071, Spain	Instituto Andaluz de Geofísica, University of Granada, Granada 18071, Spain	Instituto Andaluz de Geofísica, University of Granada, Granada 18071, Spain	Independent Consulter, Forth Management LLP, Alpside Solutions, 16 High Street, Dalbeattie Dumfries & Galloway DG5 4AA, UK	School of Oceanography, University of Washington, Box 357940, Seattle, WA 98195-7940, USA	Lamont-Doherty Earth Observatory, Columbia University, Palisades, NY 10964, USA	Instituto Andaluz de Geofísica, University of Granada, Granada 18071, Spain	Department of Signal Theory, Telematics and Communications, University of Granada, Granada 18071, Spain	Instituto Andaluz de Geofísica, University of Granada, Granada 18071, Spain	Instituto Andaluz de Geofísica, University of Granada, Granada 18071, Spain
Study Person Roles										
Study Person Roles Term Accession Number										
Study Person Roles Term Source REF										
Comment[Study Person ORCID]										
Comment[Funder]										
Comment[FundRef ID]										
Comment[Funder Term Source REF]										
Comment[Grant Identifier]										
