# Supplementary material for: Database of multi-parametric geophysical data from the TOMO-DEC experiment on Deception Island, Antarctica
Source: Sci Data. 2017 Sep 12;4:170128. doi: 10.1038/sdata.2017.128 (PMC5595047; doi:10.1038/sdata.2017.128)
Supplement: Supplementary file 1 [file sdata2017128-isa1.zip › s_study_Ibanez.txt]

Source Name	Characteristics[geographical location]	Term Source REF	Term Accession Number	Characteristics[environment type]	Term Source REF	Term Accession Number	Protocol REF	Protocol REF	Sample Name
TOMO-DEC experiment	Deception Island	GAZ	GAZ:00014121	caldera	ENVO	ENVO:00000096	TOMO-DEC experiment	Geometry of the experiment and observations	recordings
