# Supplementary material for: Database of multi-parametric geophysical data from the TOMO-DEC experiment on Deception Island, Antarctica
Source: Sci Data. 2017 Sep 12;4:170128. doi: 10.1038/sdata.2017.128 (PMC5595047; doi:10.1038/sdata.2017.128)
Supplement: Supplementary file 1 [file sdata2017128-isa1.zip › a_seismic_Ibanez.txt]

Sample Name	Protocol REF	Protocol REF	Assay Name	Raw Data File	Comment[Data Repository]	Comment[Data Record Accession]	Comment[Data Record URI]
recordings	Active seismic source measurements	P-waves first arrivals	seismic data	TOMODEC_2005_SEISMOLOGYSPAIN	Australian Antarctic Data Centre	doi:10.4225/15/58e6edfc522cf	https://doi.org/10.4225/15/58e6edfc522cf
